# Supplementary material for: Common Food-Wrap Film as a Cost-Effective and Readily Available Alternative to Thermoplastic Polyurethane (TPU) Membranes for Microfluidic On-Chip Valves and Pumps
Source: Micromachines (Basel). 2025 May 30;16(6):657. doi: 10.3390/mi16060657 (PMC12195204; doi:10.3390/mi16060657)
Supplement: Supplementary file 1 [file micromachines-16-00657-s001.zip]

Archive with 2 entries (2 files):
- Supplementary Video Proof of concept Micropumps made from FWF membrane and PPMA laser cut_Micromachines_MDPI_Food_wrap.mp4
- Supplementary_File_Micromachines_MDPI_Food_wrap.pdf
